# Supplementary material for: Septin 9 Orients the Apico–Basal Polarity Axis and Controls Plasticity Signals
Source: Cells. 2023 Jul 9;12(14):1815. doi: 10.3390/cells12141815 (PMC10377970; doi:10.3390/cells12141815)
Supplement: Supplementary file 1 [file cells-12-01815-s001.zip]

Archive with 1 entries (1 files):
- cells-2472823-supplementary.pdf
